# Supplementary material for: Contemporary Patterns of Care for Low-Grade Glioma in Australia and New Zealand
Source: Curr Oncol. 2025 Mar 20;32(3):183. doi: 10.3390/curroncol32030183 (PMC11941661; doi:10.3390/curroncol32030183)
Supplement: Supplementary file 1 [file curroncol-32-00183-s001.zip]

Archive with 1 entries (1 files):
- curroncol-3507713-supplementary.pdf
